# Supplementary material for: Multimodal Integration of Genomic Data Reveals Regulatory Mechanisms at the Polycystic Ovary Syndrome (PCOS)-Associated 12q13.2 Locus
Source: Int J Mol Sci. 2025 Nov 19;26(22):11184. doi: 10.3390/ijms262211184 (PMC12652976; doi:10.3390/ijms262211184)
Supplement: Supplementary file 1 [file ijms-26-11184-s001.zip]

Archive with 2 entries (1 files):
- ijms-3956923-supplementary/
- ijms-3956923-supplementary/pcos.chr12.regulation.supplemental.xlsx
