# Supplementary material for: Multimodal Integration of Genomic Data Reveals Regulatory Mechanisms at the Polycystic Ovary Syndrome (PCOS)-Associated 12q13.2 Locus
Source: Int J Mol Sci. 2025 Nov 19;26(22):11184. doi: 10.3390/ijms262211184 (PMC12652976; doi:10.3390/ijms262211184)
Supplement: Supplementary file 1 [file ijms-26-11184-s001.zip › ijms-3956923-supplementary/pcos.chr12.regulation.supplemental.xlsx]

## Sheet: S1. WES SNVs
Table S1. Significant chromosome 12 WES SNVs
Chromosome	GRCh38 Position	dbSNP ID	Major Allele (n)	Minor Allele (n)	P-value	Gene	VEP consequence	CADD PHRED
chr12	55980534	rs67594137	C (13)	T (3)	0.003571	RAB5B	intron_variant	4.664
chr12	55981019	rs11171713	G (13)	A (3)	0.003571	RAB5B	splice_donor_region_variant, splice_region_variant, intron_variant	6.278
chr12	55992292	rs11550558	A (13)	G (3)	0.003571	RAB5B	3_prime_UTR_variant	12.27
chr12	56001905	rs7963590	G (13)	A (3)	0.003571	SUOX	5_prime_UTR_variant, intron_variant	7.55
chr12	56080024	rs7297175	T (7)	C (9)	0.041783	ERBB3	intron_variant	7.345
chr12	56084823	rs12817471	G (13)	A (3)	0.003571	ERBB3	intron_variant	0.531
chr12	56093417	rs2229046	T (13)	C (3)	0.003571	ERBB3	synonymous variant	4.857
chr12	56101214	rs773123	A (13)	T (3)	0.003571	ERBB3	missense_variant	24.1
chr12	56101522	rs812826	C (13)	T (3)	0.003571	ERBB3	splice_region_variant&splice_polypyrimidine_tract_variant&intron_variant	3.021
chr12	56104457	rs773121	G (13)	A (3)	0.003571	PA2G4	upstream_gene_variant, regulatory_region_variant, 5_prime_UTR_variant	14.01

## Sheet: S2. CADD v1.6
Table S2. CADD v1.6 Annotations
##CADD GRCh38-v1.6 (c) University of Washington, Hudson-Alpha Institute for Biotechnology and Berlin Institute of Health 2013-2020. All rights reserved.
#Chrom	Pos	Ref	Alt	Type	Length	AnnoType	Consequence	ConsScore	ConsDetail	GC	CpG	motifECount	motifEName	motifEHIPos	motifEScoreChng	oAA	nAA	GeneID	FeatureID	GeneName	CCDS	Intron	Exon	cDNApos	relcDNApos	CDSpos	relCDSpos	protPos	relProtPos	Domain	Dst2Splice	Dst2SplType	minDistTSS	minDistTSE	SIFTcat	SIFTval	PolyPhenCat	PolyPhenVal	priPhCons	mamPhCons	verPhCons	priPhyloP	mamPhyloP	verPhyloP	bStatistic	targetScan	mirSVR-Score	mirSVR-E	mirSVR-Aln
12	55980534	C	T	SNV	0	NonCodingTranscript	NONCODING_CHANGE	5	non_coding_exon	0.49	0.067	NA	NA	NA	NA	NA	NA	ENSG00000237493	ENST00000552016	AC034102.1	NA	NA	1/1	502	0.831	NA	NA	NA	NA	NA	NA	NA	502	102	NA	NA	NA	NA	0.339	0.338	0	-1.288	-1.294	-1.493	739	NA	NA	NA	NA
12	55980534	C	T	SNV	0	Transcript	INTRONIC	2	intron	0.49	0.067	NA	NA	NA	NA	NA	NA	ENSG00000111540	ENST00000360299	RAB5B	CCDS8900.1	1/5	NA	NA	NA	NA	NA	NA	NA	NA	NA	NA	502	102	NA	NA	NA	NA	0.339	0.338	0	-1.288	-1.294	-1.493	739	NA	NA	NA	NA
12	55981019	G	A	SNV	0	NonCodingTranscript	NONCODING_CHANGE	5	non_coding_exon	0.556	0.107	NA	NA	NA	NA	NA	NA	ENSG00000237493	ENST00000552016	AC034102.1	NA	NA	1/1	17	0.028	NA	NA	NA	NA	NA	17	ACCEPTOR	17	587	NA	NA	NA	NA	0.133	0.132	1	-1.437	-1.44	2	739	NA	NA	NA	NA
12	55981019	G	A	SNV	0	RegulatoryFeature	REGULATORY	4	regulatory	0.556	0.107	NA	NA	NA	NA	NA	NA	NA	ENSR00000459084	NA	NA	NA	NA	NA	NA	NA	NA	NA	NA	NA	NA	NA	17	587	NA	NA	NA	NA	0.133	0.132	1	-1.437	-1.44	2	739	NA	NA	NA	NA
12	55981019	G	A	SNV	0	Transcript	INTRONIC	2	intron	0.556	0.107	NA	NA	NA	NA	NA	NA	ENSG00000111540	ENST00000360299	RAB5B	CCDS8900.1	1/5	NA	NA	NA	NA	NA	NA	NA	NA	NA	NA	17	587	NA	NA	NA	NA	0.133	0.132	1	-1.437	-1.44	2	739	NA	NA	NA	NA
12	55992292	A	G	SNV	0	Intergenic	UPSTREAM	1	upstream	0.536	0.027	NA	NA	NA	NA	NA	NA	ENSG00000139531	ENST00000356124	SUOX	CCDS8901.2	NA	NA	NA	NA	NA	NA	NA	NA	NA	NA	NA	1571	80	NA	NA	NA	NA	0.345	1	1	-0.191	2.131	2.686	739	NA	-0.0157	-8.91	120
12	55992292	A	G	SNV	0	Transcript	3PRIME_UTR	2	3_prime_UTR	0.536	0.027	NA	NA	NA	NA	NA	NA	ENSG00000111540	ENST00000360299	RAB5B	CCDS8900.1	NA	6/6	949	0.178	NA	NA	NA	NA	NA	NA	NA	1571	80	NA	NA	NA	NA	0.345	1	1	-0.191	2.131	2.686	739	NA	-0.0157	-8.91	120
12	56001905	G	A	SNV	0	Transcript	5PRIME_UTR	3	5_prime_UTR	0.477	0.04	NA	NA	NA	NA	NA	NA	ENSG00000139531	ENST00000394109	SUOX	CCDS8901.2	NA	1/3	408	0.143	NA	NA	NA	NA	NA	NA	NA	166	1	NA	NA	NA	NA	0.127	0.001	0	0.595	0.726	0.627	733	NA	NA	NA	NA
12	56080024	T	C	SNV	0	RegulatoryFeature	REGULATORY	4	regulatory	0.728	0.24	NA	NA	NA	NA	NA	NA	NA	ENSR00000052475	NA	NA	NA	NA	NA	NA	NA	NA	NA	NA	NA	NA	NA	114	3879	NA	NA	NA	NA	0.519	0	0	-0.346	-1.612	-1.64	481	NA	NA	NA	NA
12	56080024	T	C	SNV	0	RegulatoryFeature	REGULATORY	4	regulatory	0.728	0.24	NA	NA	NA	NA	NA	NA	NA	ENSR00000459111	NA	NA	NA	NA	NA	NA	NA	NA	NA	NA	NA	NA	NA	114	3879	NA	NA	NA	NA	0.519	0	0	-0.346	-1.612	-1.64	481	NA	NA	NA	NA
12	56080024	T	C	SNV	0	Transcript	5PRIME_UTR	3	5_prime_UTR	0.728	0.24	NA	NA	NA	NA	NA	NA	ENSG00000065361	ENST00000267101	ERBB3	CCDS31833.1	NA	1/28	164	0.028	NA	NA	NA	NA	NA	NA	NA	114	3879	NA	NA	NA	NA	0.519	0	0	-0.346	-1.612	-1.64	481	NA	NA	NA	NA
12	56084823	G	A	SNV	0	RegulatoryFeature	REGULATORY	4	regulatory	0.437	0.067	NA	NA	NA	NA	NA	NA	NA	ENSR00000268565	NA	NA	NA	NA	NA	NA	NA	NA	NA	NA	NA	NA	NA	1504	317	NA	NA	NA	NA	0.002	0	0.001	-0.316	-0.281	-0.223	466	NA	NA	NA	NA
12	56084823	G	A	SNV	0	Transcript	INTRONIC	2	intron	0.437	0.067	NA	NA	NA	NA	NA	NA	ENSG00000065361	ENST00000267101	ERBB3	CCDS31833.1	2/27	NA	NA	NA	NA	NA	NA	NA	NA	NA	NA	1504	317	NA	NA	NA	NA	0.002	0	0.001	-0.316	-0.281	-0.223	466	NA	NA	NA	NA
12	56093417	T	C	SNV	0	CodingTranscript	SYNONYMOUS	5	synonymous	0.483	0.04	NA	NA	NA	NA	I	I	ENSG00000065361	ENST00000267101	ERBB3	CCDS31833.1	NA	12/28	1787	0.302	1347	0.334	449	0.335	ndomain	NA	NA	67	576	NA	NA	NA	NA	0.993	0.682	0.001	-0.483	-1.091	-1.81	451	NA	NA	NA	NA
12	56101214	A	T	SNV	0	CodingTranscript	NON_SYNONYMOUS	7	missense	0.596	0.093	NA	NA	NA	NA	S	C	ENSG00000065361	ENST00000267101	ERBB3	CCDS31833.1	NA	27/28	3795	0.641	3355	0.833	1119	0.834	lcompl	NA	NA	118	879	tolerated	0.14	probably_damaging	0.996	0.905	0.999	1	0.469	3.335	5.93	462	NA	-0.0278	-19.43	150
12	56101214	A	T	SNV	0	Intergenic	DOWNSTREAM	1	downstream	0.596	0.093	NA	NA	NA	NA	NA	NA	ENSG00000257553	ENST00000548595	AC034102.4	NA	NA	NA	NA	NA	NA	NA	NA	NA	NA	NA	NA	118	879	NA	NA	NA	NA	0.905	0.999	1	0.469	3.335	5.93	462	NA	-0.0278	-19.43	150
12	56101214	A	T	SNV	0	Intergenic	UPSTREAM	1	upstream	0.596	0.093	NA	NA	NA	NA	NA	NA	ENSG00000170515	ENST00000303305	PA2G4	CCDS8902.1	NA	NA	NA	NA	NA	NA	NA	NA	NA	NA	NA	118	879	NA	NA	NA	NA	0.905	0.999	1	0.469	3.335	5.93	462	NA	-0.0278	-19.43	150
12	56101214	A	T	SNV	0	Intergenic	UPSTREAM	1	upstream	0.596	0.093	NA	NA	NA	NA	NA	NA	ENSG00000257411	ENST00000548861	AC034102.2	NA	NA	NA	NA	NA	NA	NA	NA	NA	NA	NA	NA	118	879	NA	NA	NA	NA	0.905	0.999	1	0.469	3.335	5.93	462	NA	-0.0278	-19.43	150
12	56101522	C	T	SNV	0	Intergenic	DOWNSTREAM	1	downstream	0.483	0.013	NA	NA	NA	NA	NA	NA	ENSG00000257553	ENST00000548595	AC034102.4	NA	NA	NA	NA	NA	NA	NA	NA	NA	NA	NA	NA	191	571	NA	NA	NA	NA	0.458	0.006	0	0.413	-0.213	-0.059	462	NA	NA	NA	NA
12	56101522	C	T	SNV	0	Intergenic	UPSTREAM	1	upstream	0.483	0.013	NA	NA	NA	NA	NA	NA	ENSG00000170515	ENST00000303305	PA2G4	CCDS8902.1	NA	NA	NA	NA	NA	NA	NA	NA	NA	NA	NA	191	571	NA	NA	NA	NA	0.458	0.006	0	0.413	-0.213	-0.059	462	NA	NA	NA	NA
12	56101522	C	T	SNV	0	Transcript	INTRONIC	2	intron	0.483	0.013	NA	NA	NA	NA	NA	NA	ENSG00000257411	ENST00000548861	AC034102.2	NA	1/5	NA	NA	NA	NA	NA	NA	NA	NA	NA	NA	191	571	NA	NA	NA	NA	0.458	0.006	0	0.413	-0.213	-0.059	462	NA	NA	NA	NA
12	56101522	C	T	SNV	0	Transcript	SPLICE_SITE	5	splice,intron	0.483	0.013	NA	NA	NA	NA	NA	NA	ENSG00000065361	ENST00000267101	ERBB3	CCDS31833.1	27/27	NA	NA	NA	NA	NA	NA	NA	NA	-7	ACCEPTOR	191	571	NA	NA	NA	NA	0.458	0.006	0	0.413	-0.213	-0.059	462	NA	NA	NA	NA
12	56104457	G	A	SNV	0	Intergenic	DOWNSTREAM	1	downstream	0.675	0.16	NA	NA	NA	NA	NA	NA	ENSG00000065361	ENST00000267101	ERBB3	CCDS31833.1	NA	NA	NA	NA	NA	NA	NA	NA	NA	NA	NA	81	158	NA	NA	NA	NA	0.338	0.191	0.002	0.587	2.089	1.398	495	NA	NA	NA	NA
12	56104457	G	A	SNV	0	Intergenic	DOWNSTREAM	1	downstream	0.675	0.16	NA	NA	NA	NA	NA	NA	ENSG00000257553	ENST00000548595	AC034102.4	NA	NA	NA	NA	NA	NA	NA	NA	NA	NA	NA	NA	81	158	NA	NA	NA	NA	0.338	0.191	0.002	0.587	2.089	1.398	495	NA	NA	NA	NA
12	56104457	G	A	SNV	0	RegulatoryFeature	REGULATORY	4	regulatory	0.675	0.16	NA	NA	NA	NA	NA	NA	NA	ENSR00000052477	NA	NA	NA	NA	NA	NA	NA	NA	NA	NA	NA	NA	NA	81	158	NA	NA	NA	NA	0.338	0.191	0.002	0.587	2.089	1.398	495	NA	NA	NA	NA
12	56104457	G	A	SNV	0	Transcript	5PRIME_UTR	3	5_prime_UTR	0.675	0.16	NA	NA	NA	NA	NA	NA	ENSG00000170515	ENST00000303305	PA2G4	CCDS8902.1	NA	1/13	139	0.054	NA	NA	NA	NA	NA	NA	NA	81	158	NA	NA	NA	NA	0.338	0.191	0.002	0.587	2.089	1.398	495	NA	NA	NA	NA
12	56104457	G	A	SNV	0	Transcript	INTRONIC	2	intron	0.675	0.16	NA	NA	NA	NA	NA	NA	ENSG00000257411	ENST00000548861	AC034102.2	NA	1/5	NA	NA	NA	NA	NA	NA	NA	NA	NA	NA	81	158	NA	NA	NA	NA	0.338	0.191	0.002	0.587	2.089	1.398	495	NA	NA	NA	NA
[truncated: 84 more columns]

## Sheet: S3. scRNA-seq
Table S3. Seuraut FindMarkers Differential Expression Analysis of scRNA-seq data
	p_val	avg_log2FC	pct.1	pct.2	p_val_adj	cluster	gene
RAB5B	7.1502e-52	-0.0837685	0.615	0.754	3.50503e-48	Normal_C	RAB5B
RAB5B.1	1.16254e-09	0.0931972	0.744	0.698	5.69877e-06	Normal_F	RAB5B
SUOX	5.54656e-20	0.0207972	0.576	0.436	2.71893e-16	Normal_F	SUOX
SUOX	1.68828e-170	-0.0178695	0.312	0.513	8.27593e-167	PCOS_F	SUOX
PA2G4	9.67395e-07	0.0382864	0.993	0.997	0.00474217	Normal_C	PA2G4
ERBB3	2.18309e-256	-0.0113943	0.125	0.271	1.07015e-252	Normal_F	ERBB3
Column Descriptions
p_val	Wilcoxon rank-sum test p value
avg_logFC	log fold-chage of the average expression between the two groups. Positive values indicate that the gene is more highly expressed in the first group
pct.1	The percentage of cells where the gene is detected in the first group
pct.2	The percentage of cells where the gene is detected in the second group
p_val_adj	Adjusted p-value, based on bonferroni correction using all genes in the dataset
